# Supplementary material for: Autophagy-deficient macrophages exacerbate cisplatin-induced mitochondrial dysfunction and kidney injury via miR-195a-5p-SIRT3 axis
Source: Nat Commun. 2024 May 23;15:4383. doi: 10.1038/s41467-024-47842-z (PMC11116430; doi:10.1038/s41467-024-47842-z)
Supplement: Supplementary file 4 — Source Data [file 41467_2024_47842_MOESM4_ESM.xlsx]

## Sheet: Fig.1
	Fig. 1a
		F4/80+ cells/PF
		NC	Cisp-2d	Cisp-3d	Cisp-4d
	1	5	24	34	36
	2	5	12	42	28
	3	10	16	29	49
	4	8	19	32	35
	Fig. 1b
	Relative mRNA Levels (Fold of NC)
		NC			Cisp-2d			Cisp-3d			Cisp-4d
	P62	0.93	1.04	1.03	13.72	10.23	8.35	33.89	24.12	24.13	77.31	52.56	47.56
	LC3	1.03	1.15	0.82	15.33	9.24	13.78	3.35	2.71	4.25	0.68	0.72	0.64
	ATG7	0.95	1.16	0.89	4.21	2.11	2.36	1.04	0.96	0.85	0.66	0.74	0.58
	Fig. 1c
	Protein Levels (Fold of NC)
		NC			Cisp-2d			Cisp-3d			Cisp-4d
	P62	0.93	1	1.07	0.64	0.62	0.59	2.45	2.01	2.31	2.41	2.57	1.98
	LC3	1.05	1.02	0.93	2.68	2.32	1.89	0.83	0.94	0.71	0.27	0.35	0.31
	ATG7	1.04	1.09	0.87	1.52	2.17	1.78	1.03	0.92	0.87	0.56	0.42	0.66
	BECN1	0.94	0.89	1.17	1.45	1.52	1.63	1.23	1.17	1.32	0.53	0.76	0.61
	Fig. 1d
	autophagic flux index					MFI (Fold Change)
		NC	Cisp				-HCQ		+HCQ
	1	0.797809	0.742434				NC	Cisp	NC	Cisp
	2	0.922808	0.789203			1	1.02	0.52	2.15	1.02
	3	1.23011	0.52501			2	1.05	0.47	2.56	0.98
	4	0.857692	0.524582			3	0.96	0.62	3.12	0.86
	5	0.994478	0.978549			4	1.09	0.57	2.47	0.79
	6	1.1971	0.538875			5	1.02	0.41	2.68	1.06
						6	0.86	0.59	2.72	0.84
	Fig. 1e
	MFI (Fold of NC)
		NC	Cisp-2d	Cisp-4d
	1	1.11984	2.22293	0.425083
	2	1.15292	2.11755	0.62261
	3	0.727239	1.9516	0.538987
	Fig. 1f
	MFI (Fold of NC)
		NC	Cisp
	1	1.1	0.51
	2	1.06	0.67
	3	0.95	0.39
	4	0.91	0.45
	5	0.84	0.51
	6	1.14	0.58

## Sheet: Fig.2
	Fig. 2a
	F4 80+ cells / PF
		Vehicle						Cisp
	WT	6	5	4	9	6	8	43	69	72	51	84	56
	Atg7Δmye	10	22	6	14	10	9	142	205	189	257	120	183
	Fig. 2b
	CD11c+CD206-(%)								CD206+CD11c-(%)
		Vehicle			Cisp					Vehicle			Cisp
	WT	3.65	4.24	4.03	16.4	11.57	10.1		WT	5.23	2.46	2.12	2.02	1.88	2.24
	Atg7Δmye	3.51	8.32	4.85	26.8	24.35	32.86		Atg7Δmye	2.53	3.11	2.91	1.26	1.18	1.36
	M1/M2 Ratio (%)
		Vehicle			Cisp
	WT	0.697897	1.72358	1.90094	8.11881	5.37234	4.27232
	Atg7Δmye	1.38735	2.67524	1.66667	21.2698	17.9044	22.979
	Fig. 2c
	Relative CD86 mRNA Level (Fold change)								Relative iNOS mRNA Level (Fold change)
		Vehicle			Cisp					Vehicle			Cisp
	WT	1.03	0.98	0.99	2.47	3.21	2.68		WT	1.03	0.98	0.99	3.24	2.89	3.45
	Atg7Δmye	1.54	2.01	1.67	6.54	4.72	5.18		Atg7Δmye	2.45	3.01	2.12	6.47	5.67	6.21
	Relative FasL mRNA Level (Fold change)								Relative CD163 mRNA Level (Fold change)
		Vehicle			Cisp					Vehicle			Cisp
	WT	1.02	1.02	0.96	1.65	1.45	2.25		WT	0.98	0.96	1.06	0.77	0.87	0.92
	Atg7Δmye	1.12	1.23	0.95	2.01	1.89	2.45		Atg7Δmye	1.02	0.96	0.94	0.96	0.75	0.81
	Relative Arg1 mRNA Level (Fold change)
		Vehicle			Cisp
	WT	0.91	1.02	1.07	0.81	0.67	0.75
	Atg7Δmye	0.89	0.97	1.12	0.75	0.63	0.59
	Fig. 2d
	TNF-α+ area (%)
		Vehicle						Cisp
	WT	1	1.2	0.4	0.9	0.8	1.5	9.2	10.5	8.6	7.5	11	12
	Atg7Δmye	1.2	0.9	1.4	1.1	1	0.9	12.6	21	19.5	15.7	21	24
	Fig. 2e
	Relative IL-6 mRNA Level (Fold change)
		Vehicle						Cisp
	WT	1	1.59748	1.16373	1	1.15934	1.19412	14.3685	11.6615	3.6929	8.27026	4.62139	4.00124
	Atg7Δmye	4.01097	1.27919	1.85787	1.67773	4.24353	5.1655	33.5433	27.9012	22.533	26.9453	25.1275	28.0797
	Relative MCP-1 mRNA Level (Fold change)
		Vehicle						Cisp
	WT	1	2.25987	2.00004	1	2.32745	2.40703	3.68177	10.2079	6.48091	6.72961	5.0234	3.69274
	Atg7Δmye	3.21202	2.66897	1.7352	6.75068	3.83832	4.24879	6.26995	11.7714	9.64477	5.12734	12.4828	8.11032
	Relative TNF-α mRNA Level (Fold change)
		Vehicle						Cisp
	WT	1	1.58177	1	1.30935	0.98511	0.87053	6.58027	6.49788	4.61818	7.4416	3.06542	3.55918
	Atg7Δmye	5.02539	3.5986	5.1957	4.53712	1.17179	3.7387	41.3684	26.1487	12.5011	28.2703	24.6214	24.0012
	Relative IL-1β mRNA Level (Fold change)
		Vehicle						Cisp
	WT	1	0.61035	0.85734	1.21345	1	1.82445	2.7277	2.88568	4.78504	7.26007	5.08094	8.08405
	Atg7Δmye	1.33608	0.99769	3.39215	1.15307	3.835	4.95407	11.2054	12.3904	7.79717	8.20228	9.80537	17.9188
	Fig. 2f
	Protein Level of IL-1β (Fold change)
		Vehicle					Cisp
	WT	1	0.96	0.94	0.87	1.23	1.46	1.67	1.58	1.72	1.56
	Atg7Δmye	1.24	1.26	1.17	1.41	1.34	2.13	1.97	1.87	2.35	2.06
	Protein Level of TNF-α (Fold change)
		Vehicle					Cisp
	WT	1	0.93	1.11	1.02	0.94	1.82	2.1	1.74	1.65	1.61
	Atg7Δmye	1.04	1.05	1.16	1.05	1.07	3.21	2.98	3.42	3.13	3.65
	Fig. 2f

## Sheet: Fig.3
	Fig. 3a
	BUN Level (mmol/L)
		Vehicle						Cisp
	WT	27	28	32	27	26	24	76	96	54	83	105	82
	Atg7Δmye	32	28	31	24	35	27	84	165	135	215	146	128
	Fig. 3b
	CREA Level (μmol/L)
		Vehicle						Cisp
	WT	9	10	10	8	14	10	32	40	40	36	38	68
	Atg7Δmye	12	20	10	14	12	15	62	80	75	100	159	128
	Fig. 3c
	Tubular injury score
		Vehicle						Cisp
	WT	0.3	0.8	0.5	0.5	0.6	0.4	2.5	3.1	2.8	1.8	2	2.3
	Atg7Δmye	1	0.8	1.3	0.8	0.6	0.5	4.3	4.8	5.2	3.9	4.5	4
	KIM1+ area (%)
		Vehicle				Cisp
	WT	1.2	0.5	0.8	0.6	5.2	4.8	3.2	4.1
	Atg7Δmye	0.9	0.7	1.2	1	12.3	9.5	8.3	14.8
	Fig. 3d
	Relative KIM1 mRNA Level (Fold change)								Relative NGAL mRNA Level (Fold change)
		Vehicle			Cisp					Vehicle			Cisp
	WT	1	1.15	0.85	309	479	653		WT	1.05	0.95	1	43.26	68.2	52.9
	Atg7Δmye	3.42	2.25	2.59	820	1251	1359		Atg7Δmye	0.89	1.04	1.19	140.45	212.36	159.56
	Fig. 3e
	Tunnel + (%)
		Vehicle						Cisp
	WT	0.5	1.2	2.3	1.8	1.2	1.4	15	24	13	21	12	18
	Atg7Δmye	0.6	0.3	1.4	1.2	1.3	0.8	45	32	41	29	30	34
	Fig. 3f
	Protein Level of BAX (Fold change)
		Vehicle					Cisp
	WT	1.02	1.03	0.95	0.88	1.12	1.52	1.83	2.51	2.12	2.24
	Atg7Δmye	1.23	1	0.98	1.04	1.1	3.26	3.71	2.85	3.47	4.12
	Protein Level of Bcl-2 (Fold change)
		Vehicle					Cisp
	WT	1	1.12	0.87	1.04	0.97	0.77	0.43	0.52	0.55	0.62
	Atg7Δmye	1.2	1	0.98	1.04	1.1	0.54	0.32	0.4	0.36	0.25
	Fig. 3f

## Sheet: Fig.4 
	Fig. 4c
	Kidney fluorescent (Fold of DIR)
		DIR	DIR-EXO1-6h	DIR-EXO1-12h	AKI+DIR-EXO1-12h	AKI+DIR-EXO2-12h
	1	0.978461	9.34833	11.8412	18.0732	27.4689
	2	1.25205	8.73444	12.3728	28.6967	32.4787
	3	0.76948	10.1216	11.7015	20.4039	22.972
	Fig. 4d
	BUN Level (mmol/L)
		Vehicle						Cisp
	NC	20	18	16	16	21	20	50	42	60	92	68	70
	EXO1	20	19	23	27	26	24	60	78	82	90	102	84
	EXO2	40	39	40	50	48	37	120	109	132	120	95	128
	Fig. 4e
	CREAL Level (μmol/L)
		Vehicle						Cisp
	NC	8	10	8	12	10	10	25	42	37	29	58	52
	EXO1	9	9	8	10	12	12	35	42	29	37	59	51
	EXO2	10	12	14	10	12	9	73	95	62	84	93	82
	Fig. 4f
	Tubular Injury Score
		Vehicle						Cisp
	NC	0.2	0.4	0.3	0.1	0.3	0.2		1.6	2.3	1.7	2.5	1.8
	EXO1	0.2	0.3	0.2	0.3	0.5	0.2	2.1	1.8	1.4	2.3	2.1	2.3
	EXO2	0.5	1	0.8	1.5	1	0.6	2.5	3.2	2.8	3.4	2.9	3.5

## Sheet: Fig.5a-e
	Fig. 5a							Fig. 5b
	Relative miR-195-5p Level							Relative miR-195-5p Level in Exosomes
		MφWT	MφWT+Cisp	MφAtg7Δmye	MφAtg7Δmye+Cisp				EXO1	EXO2
	1	1	5.1	46.6	2156			1	0.87	214.3
	2	1.04	3.6	58.1	3014			2	0.96	359.8
	3	0.85	4.2	61.3	2879			3	1.17	310.7
	4	1.11	4.3	54	3263
	Fig. 5c					Fig. 5d
	Relative miR-195-5p Level in TECs					Green/Red Ratio (Fold change)
		CON	EXO2				CON	EXO2	EXO2+Anti-CON	EXO2+Anti-miR-195a-5p
	1	1	5.09			1	2.26	9.68	9.64	5.17
	2	0.91	7.03			2	2.62	9.35	10.2	5.96
	3	1.09	4.84			3	2.67	8.96	8.97	5.39
	Fig. 5e
	mtROS Level (Fold change)
		CON	EXO2	EXO2+Anti-CON	EXO2+Anti-miR-195a-5p
	1	1.02	2.14	2.64	1.54
	2	1.05	2.56	2.38	1.68
	3	0.93	2.39	2.29	1.35

## Sheet: Fig.5f
		CON			EXO2			EXO2+Anti-CON			EXO2+Anti-miR-195a-5p
		Form factor	Aspect ratio		Form factor	Aspect ratio		Form factor	Aspect ratio		Form factor	Aspect ratio
		1.32386	1.8628		0.995204	1.468		0.955351	1.859		1.25451	1.75819
		4.9044	5.52068		1.09862	1.855		0.636975	1.1285		5.89617	6.47737
		1.38404	2.29971		0.849301	1.464		1.7288	3.002		1.09183	1.59628
		2.69439	4.9967		1.03437	3		0.636975	1.1285		1.03733	1.49978
		0.933593	1.55259		1.17257	1.432		0.777994	1.6925		1.24479	1.55259
		1.37894	1.60982		0.63675	1		2.52346	3.4455		6.66799	2.40079
		1.10902	1.84513		0.63675	1		0.933593	1.572		2.58841	2.17473
		1.6916	1.61743		0.818872	1.596		0.928122	2.257		2.82476	2.52066
		2.09977	3.09624		0.63675	1		0.955351	1.57		1.67004	2.11292
		1.09187	1.59315		0.87528	1.551		1.21982	2.468		3.01411	4.45208
		2.30403	1.13109		1.84287	4.015		0.849301	1.1825		2.7005	3.7416
		1.13738	1.7181		2.44121	2.335		0.636975	1.1285		4.44844	4.9888
		1.91093	3.53535		1.99458	4.386		1.21982	2.468		2.55573	3.43974
		1.24234	1.76559		1.06692	1.238		2.05839	4.782		2.47499	3.09353
		2.31796	3.00414		2.86852	1.612		1.09187	1.994		1.24479	1.55259
		1.03733	1.4476		0.63675	1		0.933593	1.572		1.55017	1.06493
		2.17492	3.06092		1.62642	2.181		1.02538	2.5765		2.23618	3.09815
		0.972534	1.34029		0.63675	1		1.0248	2.574		3.56399	1.57121
		1.03437	3.00089		1.14642	1		1.08189	2.821		1.74699	2.18757
		2.30948	1.62439		2.64886	4.679		1.21795	3.7995		2.69999	3.03008
		5.75758	2.84612		0.63675	1		5.76097	6.5815		1.45582	2.08142
		1.11454	1.66739		0.824997	1		3.02403	3.925		1.1324	1.4644
		1.14642	1		1.14642	1		4.69093	6.547		1.81977	2.11698
		1.74699	3.55153		1.66009	3.135		1.73877	6.608		1.23724	2.00089
		3.11595	6.49978		2.03115	3.039		2.13799	4.3695		3.40306	2.17453
		1.55131	1.74348		0.955351	1.291		1.28982	2.7325		1.25253	1.2812
		2.05443	3.65488		1.08189	2.5		2.56595	5.787		1.3229	1.42033
		1.90305	3.39388		0.63675	1		1.12728	2.055		2.38814	3.39525
		2.05968	2.16082		1.57277	1.351		4.16761	4.7115		1.24785	1.06856
		3.20062	4.80382		1.44994	2.711		2.2201	4.657		2.13676	2.28326
		0.636975	1		2.19741	4.399		1.0248	2.1565		1.48489	1.44796
		1.1324	2.31461		1.50042	2.071		1.41708	4.2945		1.03733	1.49978
		1.6916	3.40308		4.28483	4.382		0.849301	1.1825		3.60624	2.74196
		1.59116	2.63978		3.18646	5.659		1.53807	2.354		0.849	1
		1.2021	2.38658		1.24722	2.177		3.29834	5.7855		1.64879	2.10499
		4.81573	1.71603		1.34171	1.885		1.41133	2.9675		2.88263	2.42952
		2.68955	3.91874		0.927929	2		1.07939	2.6895		2.29646	2.48537
		0.972534	1.34029		1.74705	2.489		1.31024	1.866		1.1324	1.4644
		6.09077	3.65333		0.940884	1.435		1.27274	3.432		1.41428	1.93569
		0.636975	1		1.15135	1.927		4.01497	6.729		1.06155	1.55259
		1.08428	1.53903		1.12822	1.619		1.0941	1.8985		2.44794	2.95228
		0.636975	1		1.00809	1.563		2.89194	4.673		1.52856	1
		3.65929	4.36419		3.39553	2.003		1.20203	3.3425		2.33408	2.12659
		2.8833	2.51615		1.01916	1.241		1.2966	3.633		4.34237	2.69883
		1.24479	2.00129		2.20935	3.048		1.08488	3.4645		2.25547	2.70134
		1.32386	1.84513		0.63675	1		1.09862	2.6125		2.26713	2.65153
		1.66435	2.62525		0.972534	1.34		3.10931	7.291		1.15582	1.8172
		8.31795	5.30807		1.0159	1.601		0.972534	1.8425		1.32694	1.46752
		1.03437	3.00089		2.61294	4.619		1.27395	2.2645		2.95903	3.10528
		1.77434	1.74149		1.02538	1.369		1.08564	2.6635		0.955576	2.00089
		0.972534	1.8172		2.15983	4.319		2.16663	4.322		2.47482	2.33499
		5.1518	4.23282		0.716682	2		1.08488	3.136		4.79315	1.35118
		2.92756	4.06886		1.0248	1.328		1.47981	4.5585		6.82139	5.73286
		1.74705	3.0337		1.00628	1.568		2.77613	5.9765		1.78895	2.20843
		1.55599	2.14811		1.08564	1.911		1.00809	2.931		1.03733	1.49978
		1.56315	3.28872		1.8128	2.995		1.13738	2.618		4.33554	1.73352
		2.51902	4.04438		1.02538	1.72		1.23773	2.686		2.38225	1.83132
		1.39209	2.35112		0.796163	1.553		1.59581	3.3045		1.45582	2.08142
		2.12761	3.87643		1.06155	1.472		0.849301	1.1825		4.72874	4.27514
		1.49171	2.26969		0.849301	1.464		1.16354	3.109		2.74037	1.64333
		4.98353	6.54739		2.44684	1.291		0.921303	2.487		2.38814	2.51654
		1.18313	1.59739		0.961297	1.568		1.43319	4.205		1.27287	1.14801
		0.87528	1.32741		1.16699	1.706		1.2966	3.3575		1.90016	2.18518
		1.39209	2.33333		0.939399	1.135		0.777994	1.6925		1.50987	1.15766
		1.39412	3.49978		1.0767	1.648		1.27538	3.88		1.88177	2.63814
		2.9336	3.13131		1.04637	1.796		2.32708	4.214		2.3797	2.74957
		0.849301	1.4644		0.992173	1.287		2.18841	2.492		4.80878	2.90526
		0.849301	1.4644		1.35245	4		1.59092	3.627		1.41428	1.93569
		0.933593	1.55259		1.17257	2.498		0.972534	2.102		8.21763	2.52797
		1.85449	3.42227		1.45894	2.613		1.18313	3.0755		2.59616	3.55926
		4.03108	4.43857		0.636975	1		2.56346	2.986		1.23724	2.00089
		5.42656	1.85036		0.849301	1.464		2.17491	4.6115		1.24479	1.55259
		1.08564	1.91098		1.3792	2.482		2.08813	2.4915		0.849	1
		1.03437	3.00089		0.975221	1.308		2.25443	4.198		1.15582	1.34029
		1.48499	2.66031		0.939399	1.281		2.22749	5.4795		2.33408	3.14406
		0.716682	2.00089		1.16699	1.468		1.39245	3.6565		1.23535	1.13887
		3.40081	7.07458		1.76715	3.383		1.0941	1.912		3.79642	2.46114
		2.36781	4.41889		1.40439	2.51		0.933593	1.572		1.49079	1.86783
		2.36644	1.77734		2.12138	3.976		2.45023	4.332		1.74699	2.60948
		1.82196	2.78041		0.87528	1.551		2.49174	5.084		1.73373	2.80958
		1.90305	2.77204		1.89372	3.097		0.716682	1.1285		2.26733	2.89564
		2.33383	2.5026		1.56315	2.894		1.2375	1.994		1.06155	1.55259
		3.4886	4.71274		1.07939	1.337		0.716682	1.1285		7.41851	2.8847
		3.97775	3.59895		1.14806	1.626		1.09834	2.708		1.48605	1.66739
		3.70334	4.00892		0.777994	1.5		1.22033	3.1305		0.849301	1
		5.33574	9.41088		1.50812	3.145		1.18313	3.0385		3.18191	4.09763
		2.21114	4.44406		0.975221	1.195		1.01916	2.2475		5.09246	2.98989
		3.79768	4.47252		0.777994	1.5		1.12728	2.179		1.32694	2.03159
		3.60082	6.80427		2.68322	5.124		3.85249	3.292		2.53391	2.14754
		6.1069	2.42955		0.63675	1		1.17611	2.3025		6.03631	4.87592
		3.1098	4.48557		1.09834	1.803		0.636975	1.1285		2.05077	2.66255
		4.01576	6.15087		1.13738	1.611		1.11367	2.77		2.14466	3.50883
		5.85082	10.4158		1.25618	1.878		1.51864	3.0395		2.93407	1.51604
		3.44759	4.29885		1.38404	2.3		2.01618	2.7455		3.55655	5.05271
		5.5028	2.22999		1.44349	2.173		1.62894	3.959		1.1324	1.4644
		5.352	5.19552		0.955351	1.291		1.27395	2.0335		1.55599	2
		2.68521	5.64027		0.63675	1		0.777994	1.6925		4.58706	5.22215
		2.32525	4.2649		0.716682	2		1.39825	2.415		3.86701	4.68585
		2.5222	4.97628		1.41428	2.315		1.0248	2.5455		1.7713	2.05961
		3.67285	6.77361		1.0941	1.939		1.32694	1.6065		2.26285	2.57427
		2.21822	4.09914		0.933593	1.553		1.97039	4.463		4.2208	4.725
		6.80055	5.40685		1.02538	1.474		2.12563	3.926		1.95763	1.98562
		3.14098	6.19976		0.959457	1.22		1.7288	3.449		4.58706	5.22215
		2.47295	4.00777		1.0159	1.044		2.16976	2.894		3.55655	5.05271
		3.11	5.17633		0.796163	1.553		1.55131	2.5815		5.4181	4.43054
		5.40462	8.95209		0.716682	2		0.927929	1.1285
		3.05479	4.91863		2.02795	3.208		1.2373	1.6925
		4.91503	6.19735		3.0928	3.822		1.24841	4.483
		4.11923	9.03295		2.1547	3.717		1.27395	1.7915
		5.08271	2.10406					1.2504	2.2195
		3.61676	1.54352
		9.8696	3.37982
		7.80937	7.84588
		4.27658	3.52244
		4.03762	2.0978
		8.39177	6.19086
		5.42864	6.15395

## Sheet: Fig.5g and h
	Fig. 5g
	ATP Content (Fold change)
		CON	EXO2	EXO2+Anti-CON	EXO2+Anti-miR-195a-5p
	1	0.932163	0.616315	0.624768	0.831546
	2	1.15816	0.684624	0.657546	0.957576
	3	0.90967	0.637328	0.747271	0.89181
	Fig. 5h
	Time (minutes)	CON			EXO2			EXO2+Anti-CON			EXO2+Anti-miR-195a-5p
	1.53085	163.98	147.53	146.57	73.4829	87.9946	69.9076	88.8767	80.2189	83.6693	104.76	99.05	92.85
	10.1062	158.51	143.88	143.96	70.5933	84.0042	67.2471	87.9013	80.0061	82.3407	103.66	97.75	92.51
	18.699	156.76	142.54	143.56	70.0641	83.4949	67.0055	89.0085	80.8092	82.3465	104.37	98.63	93.67
	27.3798	45.94	43.62	43.22	25.9734	29.1552	24.4079	33.2577	29.9313	31.7373	42.43	39.41	37.07
	35.9656	46.63	45.35	45.05	27.1448	31.2119	25.6703	35.5874	32.2853	33.5639	44.6	42.17	39.73
	44.5383	46.38	45.89	45.29	26.9605	30.9486	25.103	36.4547	33.4643	34.4342	45.29	42.87	40.75
	53.2241	245.82	228.29	233.56	88.0827	101.239	83.7336	101.122	93.5902	96.7356	183.42	178.95	170.73
	61.7943	229.37	210.86	226.68	83.6002	100.999	78.0754	93.9815	86.7382	89.4281	177.74	169.56	164.55
	70.3598	208.29	193.09	205.58	78.0704	94.6539	73.102	87.7326	80.7704	83.8681	166.9	152.71	150.92
	79.0412	21.51	22.21	23.41	13.5404	15.8397	13.8933	14.0551	12.5077	13.1129	22.64	19	17.87
	87.6375	23.96	25.46	26.32	14.5868	16.9015	13.7563	15.7227	13.4421	14.6386	24.82	21.34	21.28
	96.2073	22.24	24.87	25.62	14.3385	16.1065	13.0399	15.095	12.7421	14.8087	23.32	20.7	19.74
	Basal Respiration
		CON	EXO2	EXO2+Anti-CON	EXO2+Anti-miR-195a-5p
	1	137.179	57.2249	73.6379	89.3147
	2	120.473	68.882	67.4474	78.1296
	3	119.578	54.4902	68.5988	73.3824
	ATP Production
		CON	EXO2	EXO2+Anti-CON	EXO2+Anti-miR-195a-5p
	1	113.434	44.6872	53.4956	66.6024
	2	99.6971	54.726	48.4511	56.9904
	3	100.172	42.993	49.5404	53.8263
	Maximal Respiration
		CON	EXO2	EXO2+Anti-CON	EXO2+Anti-miR-195a-5p
	1	181.509	56.5582	59.1789	146.047
	2	165.79	68.5253	55.1393	125.586
	3	177.416	53.2433	56.7655	122.88
	Spare Respiration Capacity
		CON	EXO2	EXO2+Anti-CON	EXO2+Anti-miR-195a-5p
	1	68.0754	11.871	5.68332	79.4442
	2	66.0929	13.7993	6.68817	68.5956
	3	77.244	10.2503	7.22508	69.0538

## Sheet: Fig.6a-e
	Fig. 6a
	Relative Level of miR-195a-5p in Kidney (Fold Change)
		Vehicle				Cisp
	WT	1	1.05	0.92	1.03	4.15	3.02	3.81	3.21
	Atg7Δmye	1.33	0.89	1.17	1.18	11.1	6.31	7.33	6.67
	Kidney fluorescent (Fold of PBS)
		PBS	Anti-miR-195a-5p-CY5 (h)
			24	48	72	96
	1	1	25.83	27.89	12.32	6.35
	2	1.13	35.21	36.21	15.38	7.43
	3	0.87	37.56	31.38	19.86	8.97
	Fig. 6e
	Protein Levels (Fold change)
		Atg7Δmye+Anti-NC			Atg7Δmye+Cisp+Anti-NC			Atg7Δmye+Anti-miR-195a-5p			Atg7Δmye+Cisp+Anti-miR-195a-5p
	ATP5b	1.028	0.97	1	0.324	0.38	0.302	1.043	1.276	0.983	0.63	0.65	0.721
	UQCRC2	1.204	1.042	0.754	0.383	0.375	0.412	1.054	0.935	1.097	0.783	0.733	0.684
	mtCO1	0.93	1.1	0.967	0.405	0.392	0.401	1.083	0.921	1.029	0.712	0.724	0.663
	SDHB	0.981	1.034	0.985	0.648	0.625	0.531	1.234	1.201	1.265	0.84	0.883	1.021
	NDUFS4	0.867	1.045	1.088	0.257	0.386	0.216	1.325	1.502	1.597	1.038	0.756	0.873

## Sheet: Fig.6f-i
	Fig. 6f
	BUN Level (mmol/L)
		Atg7Δmye						Atg7Δmye+Cisp
	Anti-NC	25	28	32	28	31	24	130	86	84	165	135	103
	Anti-miR-195a-5p	25	26	24	18	20	27	63	80	43	72	68	75
	CREA Level (μmol/L)
		Atg7Δmye						Atg7Δmye+Cisp
	Anti-NC	20	10	14	9	10	12	95	70	80	75	88	62
	Anti-miR-195a-5p	9	9	12	14	11	10	45	32	63	40	52	50
	Fig. 6g
	Tubular Injury Score
		Atg7Δmye						Atg7Δmye+Cisp
	Anti-NC	0.5	1.2	0.6	0.9	0.8	0.4	4.2	3.8	5.1	5.3	3.5	3.4
	Anti-miR-195a-5p	0.3	0.5	0.7	0.5	1	0.8	2.1	3.1	2.6	2.3	2.5	1.7
	ATP5b area (%)
		Atg7Δmye				Atg7Δmye+Cisp
	Anti-NC	47.2	39.8	52.4	38.6	6	9	11	8
	Anti-miR-195a-5p	50.3	64.6	69.1	56.2	28.4	31.5	27.5	33.8
	KIM1+ area (%)
		Atg7Δmye				Atg7Δmye+Cisp
	Anti-NC	0.9	0.5	1.1	0.8	12.3	7.4	9.2	13.5
	Anti-miR-195a-5p	0.7	0.4	1	0.5	5.3	6.4	2.8	4.7
	Fig. 6h
	Tunnel + (%)
		Atg7Δmye						Atg7Δmye+Cisp
	Anti-NC	1.2	0.5	0.7	0.6	0.5	0.8	42.4	36.8	26.7	46.5	38.6	42.3
	Anti-miR-195a-5p	0.5	0.4	1	0.8	1	0.8	12.4	9.7	16.4	7.2	11.3	15.6
	Fig. 6i
	The Protein Level (Fold change)
		Atg7Δmye+Anti-NC					Atg7Δmye+Cisp+Anti-NC					Atg7Δmye+Anti-miR-195a-5p					Atg7Δmye+Cisp+Anti-miR-195a-5p
	BAX	0.73	0.89	1.38	0.98	1.02	1.66	2.97	3.06	2.56	2.25	1.03	0.95	0.82	0.95	0.92	1.33	1.52	1.42	2.05	1.38
	Bcl-2	1.43	0.68	0.89	0.85	1.15	0.33	0.26	0.34	0.42	0.43	1.12	1.03	1.08	0.95	0.91	1.08	0.67	0.56	0.61	0.68

## Sheet: Fig.7a-d
	Fig. 7b
	Firefly/Renilla ratio
		Negative control				miR-195 mimic
	Vector	0.91	0.87	0.84	0.92	0.93	0.9	0.89	0.83
	SIRT3-WT	0.843924	0.93	0.84	0.91	0.53	0.42	0.48	0.61
	SIRT3-MUT	0.83	0.96	0.94	0.82	0.92	0.76	0.91	0.87
	Fig. 7c
	Protein Level of SIRT3 (Fold change)
		CON	Vector	miR-195a-5p mimic
	1	0.91	0.92	0.39
	2	1.03	1.02	0.45
	3	1.06	0.88	0.32
	Fig. 7d
	Protein Level of SIRT3 (Fold change)
		CON	sicon	sisirt3
	1	0.89	0.95	0.23
	2	1.03	0.92	0.21
	3	1.08	1.05	0.3
	Fig. 7e
	Protein Level of SIRT3 (Fold change)
		CON	EXO2	EXO2+sicon+Anti-miR-195a-5p	EXO2+sisirt3+Anti-miR-195a-5p
	1	1.05	0.37	0.72	0.41
	2	1.06	0.42	0.81	0.52
	3	0.89	0.29	0.69	0.48

[truncated: 12 more sheets: Fig.7e, Fig.7f, Fig.8, Fig.S1, Fig.S2, Fig.S3, Fig.S4, Fig.S5, Fig.S6, Fig.S7, Fig.S8, Fig.S9]
